# Supplementary material for: Very High vs. High Tumor Mutational Burden Across Tumors: Real-World Associations with MSI, Pathway Features, and Immunotherapy Outcomes
Source: Biomedicines. 2026 Mar 6;14(3):593. doi: 10.3390/biomedicines14030593 (PMC13024517; doi:10.3390/biomedicines14030593)
Supplement: Supplementary file 1 [file biomedicines-14-00593-s001.zip]

Archive with 1 entries (1 files):
- biomedicines-4147109-supplementary.pdf
